# Supplementary material for: Systematic characterization of human response to H1N1 influenza vaccination through the construction and integration of personalized transcriptome response profiles
Source: Sci Rep. 2021 Oct 21;11:20821. doi: 10.1038/s41598-021-99870-0 (PMC8531369; doi:10.1038/s41598-021-99870-0)
Supplement: Supplementary file 1 — Supplementary Information 1. [file 41598_2021_99870_MOESM1_ESM.csv]

Gene Symbol	Number of subjects showing modulation
SOCS3	51
HBEGF	51
HAUS3	49
NPC1	48
RIPK2	48
SAT1	48
ANKRD22	47
SERPING1	46
TUBA1A	46
DDIT3	46
CA5B	46
STAT1	45
ATP2B4	44
ICAM1	44
MTHFD2	44
CCNL1	44
IRF1	44
CDKN1A	44
IFRD1	44
ATF3	43
HIST2H2BE	43
EPSTI1	43
PSME2	43
WARS	43
OSM	43
ODF3B	43
KLF4	43
NLRP3	42
GBP4	42
PSTPIP2	42
FFAR2	42
PFKFB3	41
DDX21	41
RAB20	41
PPP1R15A	41
GZF1	41
SIDT1	41
CBLB	41
PIGA	41
PYHIN1	40
IFIT2	40
FBXO33	40
C2	40
NR4A3	40
YOD1	39
SCO2	39
B3GNT5	39
VEGFA	39
RNF19B	38
GBP2	38
UBE2D1	38
IFIT5	38
DET1	38
LGALS3BP	38
IKZF2	38
NFKBIZ	38
LAP3	38
GK3P	38
G0S2	37
CD84	37
FCMR	37
OTUD1	37
PPIF	37
RCN1	37
OAS3	37
CD69	37
COQ10B	37
APOL4	37
BCL6	37
STX11	37
SNX10	37
RANBP6	37
PTCH1	37
SLC25A33	36
FAM159A	36
IDI1	36
IFITM3	36
CXCL10	36
LMNB1	36
ATP1B1	35
ZNF124	35
EPB41L3	35
FFAR3	35
PLAUR	35
BHLHE40	35
FLNB	35
PLK2	35
ETF1	35
IER3	35
TWISTNB	35
PLEKHF2	35
TOX	35
CTSL	35
FRMD3	35
KLHL15	35
NAP1L3	35
PLEKHO1	34
SDC3	34
DUSP10	34
NR4A1	34
PSMC1	34
FAM103A1	34
BCL2A1	34
SECTM1	34
GADD45B	34
DYSF	34
HLA-DQB2	34
ARL4A	34
KLF10	34
DNAJA1	34
NFIL3	34
PDE4B	33
SLAMF8	33
RHOU	33
PRKCQ	33
KLRD1	33
ERP27	33
TMEM116	33
ABHD13	33
C15orf39	33
B3GNT2	33
PLEK	33
KREMEN1	33
YPEL1	33
CMTM6	33
PARP9	33
EREG	33
ITK	33
ING3	33
IDO1	33
SLA	33
RPF1	32
ELL2	32
DUSP5	32
OAT	32
TMEM45B	32
KLRG1	32
KLRC4-KLRK1	32
FOS	32
LACTB	32
MT2A	32
SLFN13	32
SNRPD1	32
PTPN4	32
ZC3H15	32
MRPL44	32
TGM2	32
TCN2	32
TYMP	32
KBTBD8	32
EOMES	32
PSMD6	32
PAIP1	32
SBDS	32
GBP5	31
PDGFD	31
OLR1	31
KLRC2	31
CCDC59	31
KIAA1143	31
RIOK3	31
ZFP36	31
GNB4	31
CXCL11	31
SERINC5	31
DUSP1	31
CYP51A1	31
UGCG	31
FRMPD3	31
TENM1	31
NAMPT	30
PRF1	30
MYOF	30
RBM4B	30
TWF1	30
UCHL3	30
ADGRG5	30
JMJD6	30
RMND5A	30
IL1B	30
PARP14	30
LAMP3	30
DTHD1	30
CENPU	30
ACSL1	30
GMPR	30
HLA-DRB1	30
CAPZA2	30
ALDH1A1	30
GAB3	30
TAF13	29
DENND2D	29
FCRL3	29
PPA1	29
SMNDC1	29
DENR	29
PTGDR	29
TBX21	29
SEC11C	29
PMAIP1	29
BCL2L11	29
CSRNP1	29
COMMD8	29
SNCA	29
IL7R	29
CD83	29
SOD2	29
AGPAT4	29
DNAJB9	29
PNPLA8	29
TRIB1	29
NCALD	29
ATP6AP2	29
HPRT1	29
RNF11	28
IFI44L	28
LGR6	28
DBT	28
PRRG4	28
CWC15	28
CLEC6A	28
DRAM1	28
UFM1	28
SAV1	28
THBS1	28
MAPK6	28
ADGRG1	28
CCR7	28
ADNP2	28
ICOS	28
CMPK2	28
EPHA4	28
SMOX	28
IGF2BP2	28
HERC5	28
LAMTOR3	28
PHAX	28
TMEM167A	28
DEK	28
CCT6A	28
RRS1	28
AAED1	28
EIF1AX	27
SETSIP	27
DNTTIP2	27
NET1	27
TFAM	27
IFIT3	27
HBD	27
SLC15A3	27
CCDC65	27
SLC2A14	27
KLRC3	27
POPDC2	27
ZBTB1	27
TNFAIP2	27
CFL2	27
PSMA4	27
CENPN	27
IFI35	27
BECN1	27
PTPN2	27
BCL3	27
LBH	27
CDC25B	27
APOL1	27
THOC7	27
GOLIM4	27
PTGER4	27
SYNE1	27
BPGM	27
TMEM140	27
MYBL1	27
JAK2	27
SCML1	27
UBXN10	26
CLIC4	26
OR2W3	26
TMEM63A	26
FAS	26
FAM204A	26
PRDX3	26
SMCO4	26
CLSTN3	26
STAT2	26
NAP1L1	26
DNAJC3	26
EPB42	26
C16orf87	26
SLFN14	26
DUSP3	26
ITGA2B	26
LILRA3	26
ASAP2	26
PDCL3	26
MGAT4A	26
DIP2A	26
SAMSN1	26
ZBTB21	26
IL2RB	26
ZNF589	26
CNBP	26
SPCS3	26
LTV1	26
PPP1R10	26
BLVRA	26
DOCK4	26
NDUFA5	26
HOOK3	26
HEMGN	26
C1QB	25
RGS1	25
SYF2	25
SLC30A1	25
SHTN1	25
RBM7	25
LRRK2	25
YBX3	25
TAS2R19	25
RFC3	25
SPRY2	25
MT1G	25
SKAP1	25
ACP1	25
PI3	25
DTX3L	25
CACNA2D2	25
ENOPH1	25
CXCL9	25
SCARB2	25
RASGEF1B	25
DNAJC21	25
RUNX2	25
SCML4	25
SGK1	25
AUTS2	25
FGL2	25
MSR1	25
TJP2	25
CEP78	25
ALAS2	25
