# Supplementary material for: Systematic characterization of human response to H1N1 influenza vaccination through the construction and integration of personalized transcriptome response profiles
Source: Sci Rep. 2021 Oct 21;11:20821. doi: 10.1038/s41598-021-99870-0 (PMC8531369; doi:10.1038/s41598-021-99870-0)
Supplement: Supplementary file 2 — Supplementary Information 2. [file 41598_2021_99870_MOESM2_ESM.csv]

Gene Symbol	Number of subjects showing modulation
TNFRSF17	53
MZB1	50
JCHAIN	47
NUGGC	45
GPRC5D	44
BHLHE41	43
DENND5B	42
ITM2C	42
MYBL2	42
CD38	42
ELL2	41
APOBEC3B	40
NT5DC2	39
PARM1	39
CAV1	39
IRF4	38
LMAN1	37
POU2AF1	36
GLDC	36
NUSAP1	34
SHCBP1	34
BUB1	34
LGMN	33
CD27	32
MYO1D	32
PLPP5	32
FCRL5	31
DLGAP5	31
CCNB2	31
SEL1L3	31
SLAMF7	30
BLNK	30
CHAC2	30
CPNE5	30
MOXD1	30
DTL	29
ALG14	29
MKI67	29
HRASLS2	29
RRM2	29
SGPP2	29
CCNA2	29
HIST1H3G	29
HIST1H1B	29
LAMC1	28
KIF11	28
SPATS2	28
SEC11C	28
MAN1A1	28
CDC6	27
SKA1	27
EAF2	27
TMEM156	27
HIST1H3J	27
AQP3	27
HIST2H4A	27
RGS13	26
DENND1B	26
C11orf80	26
TOP2A	26
KLHL14	26
COBLL1	26
DERL3	26
PDIA5	26
ESCO2	26
FBXO16	26
CXCR3	26
FAM46C	25
ZNF215	25
RAB30	25
TYMS	25
PDIA6	25
OSBPL10	25
LARP1B	25
HIST1H3F	25
GGH	25
PHGDH	24
ZBTB8OS	24
ASPM	24
SLC35F2	24
ERLEC1	24
HIST1H3B	24
PNOC	24
E2F5	24
PIP5K1B	24
LAX1	23
VAV3	23
WDR76	23
TPD52	23
REXO2	22
HBD	22
CDKN3	22
STARD5	22
CENPN	22
TUBG1	22
CD79A	22
SLC1A4	22
TPX2	22
UGT2B17	22
HIST1H2BM	22
HIST2H3D	21
TMEM133	21
TMEM204	21
DHFR	21
CCL20	21
UGT2B11	21
MANEA	21
HIST1H4L	21
PERP	21
CDK1	20
TEX9	20
EPB42	20
ZBP1	20
HSPA13	20
MYBL1	20
TP53INP1	20
RFX3	20
DCAF12	20
TMEM2	20
ALAS2	20
GPX7	19
SERPING1	19
KNL1	19
AHSP	19
CD79B	19
SLC16A6	19
RASGRP3	19
AURKA	19
GPR160	19
DCUN1D1	19
FAM169A	19
DSP	19
HIST1H2AM	19
CHN2	19
NME8	19
