# Supplementary material for: Systematic characterization of human response to H1N1 influenza vaccination through the construction and integration of personalized transcriptome response profiles
Source: Sci Rep. 2021 Oct 21;11:20821. doi: 10.1038/s41598-021-99870-0 (PMC8531369; doi:10.1038/s41598-021-99870-0)
Supplement: Supplementary file 3 — Supplementary Information 3. [file 41598_2021_99870_MOESM3_ESM.xlsx]

## Sheet: day1
	pathway	pval	padj	ES	NES	nMoreExtreme	size	matching_genes
1	KEGG_MAPK_SIGNALING_PATHWAY	0.852941	0.957746	0.177064	0.655079	57	14	GADD45B;FLNB;DUSP1;DUSP5;DUSP3;DUSP10;FOS;CACNA2D2;LAMTOR3;DDIT3;CDC25B;IL1B;FAS;NR4A1
2	KEGG_CYTOKINE_CYTOKINE_RECEPTOR_INTERACTION	0.957746	0.957746	0.150411	0.506202	67	10	CXCL11;CXCL10;OSM;CXCL9;VEGFA;IL7R;CCR7;IL2RB;IL1B;FAS
3	PID_IL12_2PATHWAY	0.56338	0.910076	0.266823	0.897982	39	10	STAT1;JAK2;HLA-DRB1;RIPK2;IL1B;EOMES;IL2RB;GADD45B;TBX21;FOS
4	REACTOME_CELL_CYCLE	0.205479	0.539384	0.345931	1.2735	14	13	CDKN1A;SYNE1;LMNB1;CENPN;PSMA4;PSMC1;PSME2;RFC3;UBE2D1;TUBA1A;HIST2H2BE;PSMD6;CDC25B
5	REACTOME_METABOLISM_OF_AMINO_ACIDS_AND_DERIVATIVES	0.704225	0.943627	0.23164	0.779575	49	10	DBT;IDO1;OAT;SMOX;PSMA4;PSMC1;PSME2;ENOPH1;SAT1;PSMD6
6	REACTOME_SIGNALING_BY_GPCR	0.763889	0.943627	0.185134	0.735734	54	16	NET1;CCR7;HBEGF;FFAR3;FFAR2;OR2W3;CXCL10;CXCL9;PDE4B;PRKCQ;PTCH1;PTGDR;PTGER4;GNB4;RGS1;CXCL11
7	REACTOME_CELL_CYCLE_MITOTIC	0.295775	0.621127	0.356548	1.19995	20	10	CDKN1A;CENPN;PSMA4;PSMC1;PSME2;RFC3;UBE2D1;TUBA1A;PSMD6;CDC25B
8	REACTOME_METABOLISM_OF_PROTEINS	0.484848	0.899306	0.285471	0.965498	31	11	B3GNT2;MGAT4A;EIF1AX;ETF1;PIGA;PLAUR;SPCS3;TUBA1A;B3GNT5;SEC11C;CCT6A
9	REACTOME_GPCR_DOWNSTREAM_SIGNALING	0.941176	0.957746	-0.134285	-0.648665	31	14	NET1;CCR7;FFAR3;FFAR2;OR2W3;CXCL10;CXCL9;PDE4B;PRKCQ;PTGDR;PTGER4;GNB4;RGS1;CXCL11
10	REACTOME_GPCR_LIGAND_BINDING	0.732394	0.943627	0.228619	0.769409	51	10	CCR7;FFAR3;FFAR2;CXCL10;CXCL9;PTCH1;PTGDR;PTGER4;GNB4;CXCL11
11	REACTOME_INTERFERON_GAMMA_SIGNALING	0.0285714	0.12	0.495583	1.73086	1	12	GBP4;GBP5;GBP2;HLA-DRB1;ICAM1;IRF1;JAK2;MT2A;OAS3;PTPN2;STAT1;SOCS3
12	REACTOME_INTERFERON_ALPHA_BETA_SIGNALING	0.028169	0.12	0.572886	1.92803	1	10	IFITM3;GBP2;IFI35;IFIT2;IFIT3;IRF1;OAS3;STAT1;STAT2;SOCS3
13	REACTOME_INTERFERON_SIGNALING	0.0422535	0.147887	0.381666	1.64745	2	19	IFITM3;GBP4;GBP5;FLNB;GBP2;HLA-DRB1;ICAM1;IFI35;IFIT2;IFIT3;IRF1;JAK2;MT2A;OAS3;HERC5;PTPN2;STAT1;STAT2;SOCS3
14	REACTOME_APOPTOSIS	0.901408	0.957746	0.16549	0.556949	63	10	BCL2L11;FAS;LMNB1;PMAIP1;PRKCQ;PSMA4;PSMC1;PSME2;TJP2;PSMD6
15	REACTOME_HEMOSTASIS	0.736111	0.943627	0.193595	0.747799	52	15	HBD;IRF1;ITGA2B;JAK2;ATP1B1;OLR1;PLAUR;PLEK;PRKCQ;GNB4;THBS1;SERPING1;VEGFA;CAPZA2;DOCK4
16	REACTOME_INNATE_IMMUNE_SYSTEM	0.0704225	0.211268	0.461594	1.55348	4	10	NLRP3;DUSP3;FOS;IRF1;HERC5;C1QB;C2;UBE2D1;CAPZA2;RIPK2
17	REACTOME_IMMUNE_SYSTEM	0.0123457	0.12	0.304148	1.87745	0	43	CDKN1A;IFITM3;NLRP3;GBP4;GBP5;DTX3L;DUSP3;FLNB;FOS;GBP2;ICOS;HLA-DRB1;NR4A1;ICAM1;IFI35;IFIT2;IFIT3;IL1B;IL2RB;IL7R;IRF1;ITK;JAK2;KLRD1;MT2A;OAS3;HERC5;DET1;PRKCQ;PSMA4;PSMC1;PSME2;PTPN2;STAT1;STAT2;C1QB;C2;UBE2D1;CAPZA2;CBLB;RIPK2;SOCS3;PSMD6
18	REACTOME_ADAPTIVE_IMMUNE_SYSTEM	0.0277778	0.12	0.427499	1.80711	1	18	CDKN1A;DTX3L;ICOS;HLA-DRB1;NR4A1;ICAM1;ITK;KLRD1;DET1;PRKCQ;PSMA4;PSMC1;PSME2;UBE2D1;CBLB;RIPK2;SOCS3;PSMD6
19	REACTOME_CYTOKINE_SIGNALING_IN_IMMUNE_SYSTEM	0.0131579	0.12	0.339151	1.71975	0	23	IFITM3;GBP4;GBP5;FLNB;GBP2;HLA-DRB1;ICAM1;IFI35;IFIT2;IFIT3;IL1B;IL2RB;IL7R;IRF1;JAK2;MT2A;OAS3;HERC5;PTPN2;STAT1;STAT2;RIPK2;SOCS3
20	NABA_MATRISOME_ASSOCIATED	0.291667	0.621127	0.293739	1.16733	20	16	C1QB;CLEC6A;SDC3;CTSL;PI3;SERPING1;TGM2;CXCL10;CXCL11;CXCL9;EREG;HBEGF;IL1B;OSM;PDGFD;VEGFA
21	NABA_MATRISOME	0.513889	0.899306	0.21857	0.923932	36	18	FGL2;THBS1;C1QB;CLEC6A;SDC3;CTSL;PI3;SERPING1;TGM2;CXCL10;CXCL11;CXCL9;EREG;HBEGF;IL1B;OSM;PDGFD;VEGFA

## Sheet: day7
	pathway	pval	padj	ES	NES	nMoreExtreme	size	matching_genes
1	REACTOME_CELL_CYCLE	0.89363	0.904472	0.160403	0.626105	7098	17	DHFR;E2F5;SKA1;MYBL2;CENPN;RRM2;AURKA;BUB1;TUBG1;TYMS;HIST1H2BM;HIST1H4L;HIST2H4A;CCNA2;CCNB2;CDK1;CDC6
2	REACTOME_CELL_CYCLE_MITOTIC	0.671465	0.904472	0.225073	0.825969	5223	14	DHFR;E2F5;SKA1;MYBL2;CENPN;RRM2;AURKA;BUB1;TUBG1;TYMS;CCNA2;CCNB2;CDK1;CDC6
3	REACTOME_HEMOSTASIS	0.904472	0.904472	0.19007	0.623065	6674	10	VAV3;HBD;KIF11;HIST2H3D;SERPING1;HIST1H3G;HIST1H3J;HIST1H3B;CAV1;HIST1H3F
